# Supplementary material for: Autoimmune and Metabolic Diseases and the Risk of Early-Onset Colorectal Cancer, a Nationwide Nested Case–Control Study
Source: Cancers (Basel). 2023 Jan 22;15(3):688. doi: 10.3390/cancers15030688 (PMC9913656; doi:10.3390/cancers15030688)
Supplement: Supplementary file 1 [file cancers-15-00688-s001.zip]

Archive with 1 entries (1 files):
- cancers-2120345-supplementary.pdf
